# Supplementary material for: Arginine Delays Postharvest Softening of Button Mushroom (Agaricus bisporus) via Lipid Metabolism Regulation
Source: Foods. 2025 Dec 18;14(24):4359. doi: 10.3390/foods14244359 (PMC12732925; doi:10.3390/foods14244359)
Supplement: Supplementary file 1 [file foods-14-04359-s001.zip]

Archive with 1 entries (1 files):
- foods-3969164-supplementary.pdf
